# Supplementary material for: Prevalence of SARS-CoV-2 infection and immunity in a New York county in 2022 reveals frequent asymptomatic or undiagnosed infections
Source: PLoS One. 2025 May 28;20(5):e0323659. doi: 10.1371/journal.pone.0323659 (PMC12118914; doi:10.1371/journal.pone.0323659)
Supplement: S5 File — (CSV) [file pone.0323659.s005.csv]

Date	Total Unique Positive Cases	7-day Avg. New Positive Cases
3/14/2020	1
3/15/2020	1
3/16/2020	2
3/17/2020	3
3/18/2020	6
3/19/2020	6	1
3/20/2020	11	2
3/21/2020	12	2
3/22/2020	15	2
3/23/2020	16	2
3/24/2020	18	2
3/25/2020	23	3
3/26/2020	32	4
3/27/2020	48	6
3/28/2020	56	7
3/29/2020	70	9
3/30/2020	73	9
3/31/2020	76	8
4/1/2020	80	8
4/2/2020	87	8
4/3/2020	93	6
4/4/2020	95	6
4/5/2020	98	4
4/6/2020	102	4
4/7/2020	103	4
4/8/2020	105	4
4/9/2020	107	3
4/10/2020	112	3
4/11/2020	113	3
4/12/2020	113	2
4/13/2020	113	2
4/14/2020	116	2
4/15/2020	118	2
4/16/2020	119	2
4/17/2020	121	1
4/18/2020	121	1
4/19/2020	123	1
4/20/2020	123	1
4/21/2020	123	1
4/22/2020	124	1
4/23/2020	129	1
4/24/2020	129	1
4/25/2020	130	1
4/26/2020	130	1
4/27/2020	130	1
4/28/2020	130	1
4/29/2020	132	1
4/30/2020	132	0
5/1/2020	132	0
5/2/2020	133	0
5/3/2020	133	0
5/4/2020	133	0
5/5/2020	133	0
5/6/2020	133	0
5/7/2020	134	0
5/8/2020	134	0
5/9/2020	134	0
5/10/2020	134	0
5/11/2020	134	0
5/12/2020	136	0
5/13/2020	137	1
5/14/2020	137	0
5/15/2020	139	1
5/16/2020	139	1
5/17/2020	141	1
5/18/2020	141	1
5/19/2020	145	1
5/20/2020	145	1
5/21/2020	146	1
5/22/2020	148	1
5/23/2020	149	1
5/24/2020	152	2
5/25/2020	153	2
5/26/2020	153	1
5/27/2020	154	1
5/28/2020	156	1
5/29/2020	156	1
5/30/2020	156	1
5/31/2020	160	1
6/1/2020	160	1
6/2/2020	161	1
6/3/2020	162	1
6/4/2020	163	1
6/5/2020	163	1
6/6/2020	164	1
6/7/2020	165	1
6/8/2020	165	1
6/9/2020	165	1
6/10/2020	165	0
6/11/2020	165	0
6/12/2020	165	0
6/13/2020	166	0
6/14/2020	166	0
6/15/2020	166	0
6/16/2020	166	0
6/17/2020	166	0
6/18/2020	166	0
6/19/2020	166	0
6/20/2020	166	0
6/21/2020	166	0
6/22/2020	166	0
6/23/2020	166	0
6/24/2020	166	0
6/25/2020	166	0
6/26/2020	167	0
6/27/2020	167	0
6/28/2020	167	0
6/29/2020	168	0
6/30/2020	168	0
7/1/2020	168	0
7/2/2020	168	0
7/3/2020	168	0
7/4/2020	168	0
7/5/2020	168	0
7/6/2020	168	0
7/7/2020	169	0
7/8/2020	169	0
7/9/2020	169	0
7/10/2020	172	1
7/11/2020	173	1
7/12/2020	175	1
7/13/2020	176	1
7/14/2020	186	2
7/15/2020	193	3
7/16/2020	193	3
7/17/2020	194	3
7/18/2020	198	4
7/19/2020	202	4
7/20/2020	202	4
7/21/2020	203	2
7/22/2020	206	2
7/23/2020	211	3
7/24/2020	215	3
7/25/2020	217	3
7/26/2020	218	2
7/27/2020	219	2
7/28/2020	219	2
7/29/2020	220	2
7/30/2020	222	2
7/31/2020	222	1
8/1/2020	224	1
8/2/2020	224	1
8/3/2020	226	1
8/4/2020	226	1
8/5/2020	228	1
8/6/2020	228	1
8/7/2020	229	1
8/8/2020	229	1
8/9/2020	229	1
8/10/2020	230	1
8/11/2020	230	1
8/12/2020	230	0
8/13/2020	233	1
8/14/2020	234	1
8/15/2020	235	1
8/16/2020	235	1
8/17/2020	235	1
8/18/2020	236	1
8/19/2020	237	1
8/20/2020	239	1
8/21/2020	239	1
8/22/2020	241	1
8/23/2020	241	1
8/24/2020	242	1
8/25/2020	244	1
8/26/2020	244	1
8/27/2020	246	1
8/28/2020	255	2
8/29/2020	257	2
8/30/2020	258	2
8/31/2020	264	3
9/1/2020	273	4
9/2/2020	298	8
9/3/2020	303	8
9/4/2020	315	9
9/5/2020	327	10
9/6/2020	337	11
9/7/2020	340	11
9/8/2020	343	10
9/9/2020	359	9
9/10/2020	364	9
9/11/2020	371	8
9/12/2020	377	7
9/13/2020	378	6
9/14/2020	380	6
9/15/2020	383	6
9/16/2020	384	4
9/17/2020	386	3
9/18/2020	390	3
9/19/2020	393	2
9/20/2020	394	2
9/21/2020	395	2
9/22/2020	399	2
9/23/2020	402	3
9/24/2020	403	2
9/25/2020	404	2
9/26/2020	408	2
9/27/2020	409	2
9/28/2020	410	2
9/29/2020	414	2
9/30/2020	418	2
10/1/2020	422	3
10/2/2020	430	4
10/3/2020	432	3
10/4/2020	435	4
10/5/2020	440	4
10/6/2020	445	4
10/7/2020	450	5
10/8/2020	454	5
10/9/2020	457	4
10/10/2020	459	4
10/11/2020	464	4
10/12/2020	475	5
10/13/2020	482	5
10/14/2020	489	6
10/15/2020	494	6
10/16/2020	508	7
10/17/2020	516	8
10/18/2020	527	9
10/19/2020	531	8
10/20/2020	538	8
10/21/2020	554	9
10/22/2020	567	10
10/23/2020	575	10
10/24/2020	583	10
10/25/2020	595	10
10/26/2020	598	10
10/27/2020	603	9
10/28/2020	612	8
10/29/2020	622	8
10/30/2020	629	8
10/31/2020	637	8
11/1/2020	643	7
11/2/2020	646	7
11/3/2020	647	6
11/4/2020	654	6
11/5/2020	661	6
11/6/2020	667	5
11/7/2020	676	6
11/8/2020	688	6
11/9/2020	690	6
11/10/2020	699	7
11/11/2020	718	9
11/12/2020	748	12
11/13/2020	771	15
11/14/2020	791	16
11/15/2020	808	17
11/16/2020	814	18
11/17/2020	823	18
11/18/2020	834	17
11/19/2020	852	15
11/20/2020	890	17
11/21/2020	913	17
11/22/2020	938	19
11/23/2020	949	19
11/24/2020	967	21
11/25/2020	1002	24
11/26/2020	1027	25
11/27/2020	1058	24
11/28/2020	1087	25
11/29/2020	1100	23
11/30/2020	1129	26
12/1/2020	1163	28
12/2/2020	1189	27
12/3/2020	1212	26
12/4/2020	1250	27
12/5/2020	1274	27
12/6/2020	1299	28
12/7/2020	1360	33
12/8/2020	1382	31
12/9/2020	1408	31
12/10/2020	1435	32
12/11/2020	1482	33
12/12/2020	1515	34
12/13/2020	1545	35
12/14/2020	1568	30
12/15/2020	1593	30
12/16/2020	1626	31
12/17/2020	1663	33
12/18/2020	1683	29
12/19/2020	1734	31
12/20/2020	1752	30
12/21/2020	1767	28
12/22/2020	1797	29
12/23/2020	1827	29
12/24/2020	1870	30
12/26/2020	1913	26
12/27/2020	1934	26
12/28/2020	1948	26
12/29/2020	1990	28
12/30/2020	2031	29
12/31/2020	2069	28
1/2/2021	2096	31
1/3/2021	2109	29
1/4/2021	2127	30
1/5/2021	2177	31
1/6/2021	2231	33
1/7/2021	2280	35
1/8/2021	2329	37
1/9/2021	2355	37
1/10/2021	2372	38
1/11/2021	2385	37
1/12/2021	2424	35
1/13/2021	2451	31
1/14/2021	2494	31
1/15/2021	2535	29
1/16/2021	2575	31
1/17/2021	2608	34
1/18/2021	2626	34
1/19/2021	2677	36
1/20/2021	2739	41
1/21/2021	2770	39
1/22/2021	2802	38
1/23/2021	2822	35
1/25/2021	2832	32
1/26/2021	2846	31
1/27/2021	2877	29
1/28/2021	2901	23
1/29/2021	2931	23
1/30/2021	2954	22
1/31/2021	2975	22
2/1/2021	2989	22
2/2/2021	3018	25
2/3/2021	3034	22
2/4/2021	3075	25
2/5/2021	3103	25
2/6/2021	3128	25
2/7/2021	3165	27
2/8/2021	3192	29
2/9/2021	3201	26
2/10/2021	3216	26
2/11/2021	3244	24
2/12/2021	3256	22
2/13/2021	3279	22
2/14/2021	3291	18
2/15/2021	3300	15
2/16/2021	3307	15
2/17/2021	3312	14
2/18/2021	3317	10
2/19/2021	3336	11
2/20/2021	3351	10
2/21/2021	3362	10
2/22/2021	3369	10
2/23/2021	3380	10
2/24/2021	3389	11
2/25/2021	3403	12
2/26/2021	3415	11
2/27/2021	3422	10
2/28/2021	3432	10
3/1/2021	3437	10
3/2/2021	3440	9
3/3/2021	3452	9
3/4/2021	3468	9
3/5/2021	3479	9
3/6/2021	3489	10
3/7/2021	3503	10
3/8/2021	3511	11
3/9/2021	3521	12
3/10/2021	3536	12
3/11/2021	3561	13
3/12/2021	3576	14
3/13/2021	3588	14
3/14/2021	3603	14
3/15/2021	3610	14
3/16/2021	3624	15
3/17/2021	3645	16
3/18/2021	3673	16
3/19/2021	3697	17
3/20/2021	3720	19
3/21/2021	3732	18
3/22/2021	3739	18
3/23/2021	3744	17
3/24/2021	3761	17
3/25/2021	3785	16
3/26/2021	3818	17
3/27/2021	3841	17
3/28/2021	3870	20
3/29/2021	3884	21
3/30/2021	3897	22
3/31/2021	3914	22
4/1/2021	3933	21
4/2/2021	3951	19
4/3/2021	3959	17
4/4/2021	3970	14
4/5/2021	3974	13
4/6/2021	3980	12
4/7/2021	3986	10
4/8/2021	3994	9
4/9/2021	4003	7
4/10/2021	4013	8
4/11/2021	4022	7
4/12/2021	4027	8
4/13/2021	4032	7
4/14/2021	4045	8
4/15/2021	4059	9
4/16/2021	4066	9
4/17/2021	4078	9
4/18/2021	4084	9
4/19/2021	4088	9
4/20/2021	4090	8
4/21/2021	4101	8
4/22/2021	4112	8
4/23/2021	4122	8
4/24/2021	4140	9
4/25/2021	4142	8
4/26/2021	4142	8
4/27/2021	4146	8
4/28/2021	4153	7
4/29/2021	4164	7
4/30/2021	4170	7
5/1/2021	4178	5
5/2/2021	4186	6
5/3/2021	4190	7
5/4/2021	4192	7
5/5/2021	4207	8
5/6/2021	4214	7
5/7/2021	4220	7
5/8/2021	4226	7
5/9/2021	4234	7
5/10/2021	4235	6
5/11/2021	4238	7
5/12/2021	4241	5
5/13/2021	4249	5
5/14/2021	4259	6
5/15/2021	4275	7
5/16/2021	4282	7
5/17/2021	4288	8
5/18/2021	4290	7
5/19/2021	4306	9
5/20/2021	4314	9
5/21/2021	4319	9
5/22/2021	4325	7
5/23/2021	4334	7
5/24/2021	4335	7
5/25/2021	4335	6
5/26/2021	4339	5
5/27/2021	4345	4
5/28/2021	4346	4
5/29/2021	4350	4
5/30/2021	4357	3
6/1/2021	4360	4
6/2/2021	4363	4
6/3/2021	4371	5
6/4/2021	4374	4
6/5/2021	4376	4
6/6/2021	4378	4
6/7/2021	4381	3
6/8/2021	4381	3
6/9/2021	4384	3
6/10/2021	4384	2
6/11/2021	4384	1
6/12/2021	4387	2
6/13/2021	4387	1
6/14/2021	4387	1
6/15/2021	4387	1
6/16/2021	4387	0
6/17/2021	4390	1
6/18/2021	4391	1
6/19/2021	4391	1
6/20/2021	4391	1
6/21/2021	4393	1
6/22/2021	4394	1
6/23/2021	4396	1
6/24/2021	4399	1
6/25/2021	4400	1
6/26/2021	4400	1
6/27/2021	4402	2
6/28/2021	4402	1
6/29/2021	4402	1
6/30/2021	4402	1
7/1/2021	4403	1
7/2/2021	4404	1
7/3/2021	4405	1
7/4/2021	4405	0
7/6/2021	4408	1
7/7/2021	4409	1
7/8/2021	4409	1
7/9/2021	4409	1
7/10/2021	4412	1
7/11/2021	4412	1
7/12/2021	4412	1
7/13/2021	4414	1
7/14/2021	4415	1
7/15/2021	4417	1
7/16/2021	4418	1
7/17/2021	4420	1
7/18/2021	4420	1
7/19/2021	4420	1
7/20/2021	4420	1
7/21/2021	4422	1
7/22/2021	4423	1
7/23/2021	4429	2
7/24/2021	4436	2
7/25/2021	4438	3
7/26/2021	4438	3
7/27/2021	4441	3
7/28/2021	4453	4
7/29/2021	4473	7
7/30/2021	4488	8
7/31/2021	4500	9
8/1/2021	4507	10
8/2/2021	4514	11
8/3/2021	4520	11
8/4/2021	4540	12
8/5/2021	4548	11
8/6/2021	4561	10
8/7/2021	4571	10
8/8/2021	4584	11
8/9/2021	4593	11
8/10/2021	4601	12
8/11/2021	4616	11
8/12/2021	4641	13
8/13/2021	4663	15
8/14/2021	4678	15
8/15/2021	4699	16
8/16/2021	4711	17
8/17/2021	4716	16
8/18/2021	4751	19
8/19/2021	4775	19
8/20/2021	4795	19
8/21/2021	4819	20
8/22/2021	4845	21
8/23/2021	4860	21
8/24/2021	4871	22
8/25/2021	4900	21
8/26/2021	4932	22
8/27/2021	4972	25
8/28/2021	5034	31
8/29/2021	5064	31
8/30/2021	5102	35
8/31/2021	5232	52
9/1/2021	5274	53
9/2/2021	5353	60
9/3/2021	5391	60
9/4/2021	5448	59
9/5/2021	5519	65
9/6/2021	5538	62
9/7/2021	5555	46
9/8/2021	5587	45
9/9/2021	5640	41
9/10/2021	5693	43
9/11/2021	5725	40
9/12/2021	5761	35
9/13/2021	5787	36
9/14/2021	5801	35
9/15/2021	5845	37
9/16/2021	5883	35
9/17/2021	5912	31
9/18/2021	5953	33
9/19/2021	6005	35
9/20/2021	6018	33
9/21/2021	6063	37
9/22/2021	6109	38
9/23/2021	6166	40
9/24/2021	6209	42
9/25/2021	6255	43
9/26/2021	6302	42
9/27/2021	6311	42
9/28/2021	6342	40
9/29/2021	6365	37
9/30/2021	6383	31
10/1/2021	6402	28
10/2/2021	6425	24
10/3/2021	6447	21
10/4/2021	6452	20
10/5/2021	6472	19
10/6/2021	6487	17
10/7/2021	6516	19
10/8/2021	6542	20
10/9/2021	6572	21
10/10/2021	6590	20
10/11/2021	6600	21
10/12/2021	6604	19
10/13/2021	6611	18
10/14/2021	6639	18
10/15/2021	6673	19
10/16/2021	6695	18
10/17/2021	6726	19
10/18/2021	6729	18
10/19/2021	6742	20
10/20/2021	6759	21
10/21/2021	6772	19
10/22/2021	6796	18
10/23/2021	6823	18
10/24/2021	6844	17
10/25/2021	6849	17
10/26/2021	6854	16
10/27/2021	6885	18
10/28/2021	6898	18
10/29/2021	6920	18
10/30/2021	6938	16
10/31/2021	6944	14
11/1/2021	6947	14
11/2/2021	6979	18
11/3/2021	6988	15
11/4/2021	7006	15
11/5/2021	7026	15
11/6/2021	7049	16
11/7/2021	7077	19
11/8/2021	7088	20
11/9/2021	7108	18
11/10/2021	7119	19
11/11/2021	7157	22
11/12/2021	7157	19
11/13/2021	7228	26
11/14/2021	7262	26
11/15/2021	7263	25
11/16/2021	7294	27
11/17/2021	7316	28
11/18/2021	7379	32
11/19/2021	7392	34
11/20/2021	7427	28
11/21/2021	7485	32
11/22/2021	7498	34
11/23/2021	7530	34
11/24/2021	7564	35
11/26/2021	7596	31
11/27/2021	7668	39
11/28/2021	7686	37
11/29/2021	7700	31
11/30/2021	7746	35
12/1/2021	7786	37
12/2/2021	7847	40
12/3/2021	7909	45
12/4/2021	7962	42
12/5/2021	8064	54
12/6/2021	8088	55
12/7/2021	8136	56
12/8/2021	8173	55
12/9/2021	8247	57
12/10/2021	8360	64
12/11/2021	8470	73
12/12/2021	8814	107
12/13/2021	8861	110
12/14/2021	9054	131
12/15/2021	9308	162
12/16/2021	9695	207
12/17/2021	10060	243
12/18/2021	10329	266
12/19/2021	10852	291
12/20/2021	10893	290
12/21/2021	11003	278
12/22/2021	11044	248
12/23/2021	11216	217
12/24/2021	11359	186
12/25/2021	11477	164
12/26/2021	11541	98
12/27/2021	11568	96
12/28/2021	11589	84
12/29/2021	11675	90
12/30/2021	11955	106
12/31/2021	12220	123
1/1/2022	12393	131
1/2/2022	12582	149
1/3/2022	12634	152
1/4/2022	12672	155
1/5/2022	12882	172
1/6/2022	13243	184
1/7/2022	13549	190
1/8/2022	13871	211
1/9/2022	14168	227
1/10/2022	14216	226
1/11/2022	14296	232
1/12/2022	14493	230
1/13/2022	14750	215
1/14/2022	14975	204
1/15/2022	15222	193
1/16/2022	15468	186
1/17/2022	15541	189
1/18/2022	15610	188
1/19/2022	15683	170
1/20/2022	15824	153
1/21/2022	15953	140
1/22/2022	16034	116
1/23/2022	16125	94
1/24/2022	16180	91
1/25/2022	16268	94
1/26/2022	16362	97
1/27/2022	16445	89
1/28/2022	16525	82
1/29/2022	16654	89
1/30/2022	16697	82
1/31/2022	16740	80
2/1/2022	16791	75
2/2/2022	16866	72
2/3/2022	16983	77
2/4/2022	17058	76
2/5/2022	17099	64
2/6/2022	17127	61
2/7/2022	17137	57
2/8/2022	17159	53
2/9/2022	17161	42
2/10/2022	17259	39
2/11/2022	17291	33
2/12/2022	17342	35
2/13/2022	17374	35
2/14/2022	17379	35
2/15/2022	17398	34
2/16/2022	17426	38
2/17/2022	17466	30
2/18/2022	17518	32
2/19/2022	17558	31
2/20/2022	17588	31
2/21/2022	17589	30
2/22/2022	17609	30
2/23/2022	17639	30
2/24/2022	17664	28
2/25/2022	17684	24
2/26/2022	17729	24
2/27/2022	17741	22
2/28/2022	17751	23
3/1/2022	17773	23
3/2/2022	17798	23
3/3/2022	17822	23
3/4/2022	17885	29
3/5/2022	17901	25
3/6/2022	17916	25
3/7/2022	17933	26
3/8/2022	17950	25
3/9/2022	17978	26
3/10/2022	18006	26
3/11/2022	18043	23
3/12/2022	18068	24
3/13/2022	18089	25
3/14/2022	18094	23
3/15/2022	18118	24
3/16/2022	18159	26
3/17/2022	18181	25
3/18/2022	18210	24
3/19/2022	18239	24
3/20/2022	18251	23
3/21/2022	18254	23
3/22/2022	18274	22
3/23/2022	18358	28
3/24/2022	18445	38
3/25/2022	18537	47
3/26/2022	18599	51
3/27/2022	18656	58
3/28/2022	18666	59
3/29/2022	18695	60
3/30/2022	18766	58
3/31/2022	18808	52
4/1/2022	18875	48
4/2/2022	18933	48
4/3/2022	18960	43
4/4/2022	18967	43
4/5/2022	19004	44
4/6/2022	19043	40
4/7/2022	19089	40
4/8/2022	19155	40
4/9/2022	19215	40
4/10/2022	19245	41
4/11/2022	19257	41
4/12/2022	19313	44
4/13/2022	19381	48
4/14/2022	19437	50
4/15/2022	19482	47
4/16/2022	19517	43
4/17/2022	19546	43
4/18/2022	19555	43
4/19/2022	19593	40
4/20/2022	19661	40
4/21/2022	19734	42
4/22/2022	19815	48
4/23/2022	19873	51
4/24/2022	19914	53
4/25/2022	19963	58
4/26/2022	20018	61
4/27/2022	20099	63
4/28/2022	20167	62
4/29/2022	20226	59
4/30/2022	20298	61
5/1/2022	20332	60
5/2/2022	20346	55
5/3/2022	20419	57
5/4/2022	20516	60
5/5/2022	20596	61
5/6/2022	20700	68
5/7/2022	20764	67
5/8/2022	20810	68
5/9/2022	20833	70
5/10/2022	20874	65
5/11/2022	20936	60
5/12/2022	21011	59
5/13/2022	21067	52
5/14/2022	21150	55
5/15/2022	21198	55
5/16/2022	21206	53
5/17/2022	21262	55
5/18/2022	21320	55
5/19/2022	21389	54
5/20/2022	21450	55
5/21/2022	21517	52
5/22/2022	21548	50
5/23/2022	21588	55
5/24/2022	21628	52
5/25/2022	21673	50
5/26/2022	21731	49
5/27/2022	21760	44
5/28/2022	21819	43
5/29/2022	21838	41
5/30/2022	21867	40
5/31/2022	21899	39
6/1/2022	21942	38
6/2/2022	21976	35
6/3/2022	21996	34
6/4/2022	22014	28
6/5/2022	22020	26
6/6/2022	22030	23
6/7/2022	22057	23
6/8/2022	22077	19
6/9/2022	22095	17
6/10/2022	22118	17
6/11/2022	22135	17
6/12/2022	22143	18
6/13/2022	22147	17
6/14/2022	22160	15
6/15/2022	22181	15
6/16/2022	22224	18
6/17/2022	22229	16
6/18/2022	22258	18
6/19/2022	22280	20
6/20/2022	22283	19
6/21/2022	22301	20
6/22/2022	22317	19
6/23/2022	22334	16
6/24/2022	22362	19
6/25/2022	22372	16
6/26/2022	22378	14
6/27/2022	22382	14
6/28/2022	22400	14
6/29/2022	22412	14
6/30/2022	22436	15
7/1/2022	22466	15
7/2/2022	22481	16
7/3/2022	22493	16
7/4/2022	22508	18
7/5/2022	22535	19
7/6/2022	22543	19
7/7/2022	22564	18
7/8/2022	22578	16
7/9/2022	22598	17
7/10/2022	22616	18
7/11/2022	22619	16
7/12/2022	22644	16
7/13/2022	22668	18
7/14/2022	22692	18
7/15/2022	22718	20
7/16/2022	22743	21
7/17/2022	22758	20
7/18/2022	22763	21
7/19/2022	22789	21
7/20/2022	22815	21
7/21/2022	22838	21
7/22/2022	22860	20
7/23/2022	22874	19
7/24/2022	22889	19
7/25/2022	22910	21
7/26/2022	22929	20
7/27/2022	22968	22
7/28/2022	23013	25
7/29/2022	23039	26
7/30/2022	23073	28
7/31/2022	23086	28
8/1/2022	23095	26
8/2/2022	23118	27
8/3/2022	23138	24
8/4/2022	23157	21
8/5/2022	23182	20
8/6/2022	23193	17
8/7/2022	23202	17
8/8/2022	23205	16
8/9/2022	23225	15
8/10/2022	23256	17
8/11/2022	23279	17
8/12/2022	23298	17
8/13/2022	23323	19
8/14/2022	23341	20
8/15/2022	23343	20
8/16/2022	23354	18
8/17/2022	23386	19
8/18/2022	23408	18
8/19/2022	23445	21
8/20/2022	23462	20
8/21/2022	23470	18
8/22/2022	23477	19
8/23/2022	23504	21
8/24/2022	23536	21
8/25/2022	23561	22
8/26/2022	23578	19
8/27/2022	23605	20
8/28/2022	23614	21
8/29/2022	23622	21
8/30/2022	23664	23
8/31/2022	23696	23
9/1/2022	23737	25
9/2/2022	23769	27
9/3/2022	23787	26
9/4/2022	23809	28
9/5/2022	23817	28
9/6/2022	23835	24
9/7/2022	23860	23
9/8/2022	23886	21
9/9/2022	23915	21
9/10/2022	23934	21
9/11/2022	23951	20
9/12/2022	23959	20
9/13/2022	23984	21
9/14/2022	24032	25
9/15/2022	24053	24
9/16/2022	24070	22
9/17/2022	24095	23
9/18/2022	24116	24
9/19/2022	24124	24
9/20/2022	24164	26
9/21/2022	24186	22
9/22/2022	24216	23
9/23/2022	24258	27
9/24/2022	24296	29
9/25/2022	24313	28
9/26/2022	24319	28
9/27/2022	24358	28
9/28/2022	24386	29
9/29/2022	24414	28
9/30/2022	24434	25
10/1/2022	24460	23
10/2/2022	24468	22
10/3/2022	24472	22
10/4/2022	24491	19
10/5/2022	24515	18
10/6/2022	24533	17
10/7/2022	24554	17
10/8/2022	24575	16
10/9/2022	24587	17
10/10/2022	24591	17
10/11/2022	24624	19
10/12/2022	24657	20
10/13/2022	24679	21
10/14/2022	24700	21
10/15/2022	24721	21
10/16/2022	24739	22
10/17/2022	24751	23
10/18/2022	24778	22
10/19/2022	24801	21
10/20/2022	24830	22
10/21/2022	24847	21
10/22/2022	24856	19
10/23/2022	24867	18
10/24/2022	24874	18
10/25/2022	24890	16
10/26/2022	24915	16
10/27/2022	24928	14
10/28/2022	24953	15
10/29/2022	24967	16
10/30/2022	24976	16
10/31/2022	24977	15
11/1/2022	24999	16
11/2/2022	25020	15
11/3/2022	25040	16
11/4/2022	25053	14
11/5/2022	25080	16
11/6/2022	25093	17
11/7/2022	25099	17
11/8/2022	25114	16
11/9/2022	25131	16
11/10/2022	25141	14
11/11/2022	25154	14
11/12/2022	25171	13
11/13/2022	25176	12
11/14/2022	25181	12
11/15/2022	25192	11
11/16/2022	25203	10
11/17/2022	25222	12
11/18/2022	25235	12
11/19/2022	25245	11
11/20/2022	25254	11
11/21/2022	25259	11
11/22/2022	25278	12
11/23/2022	25295	13
11/24/2022	25304	12
11/25/2022	25309	11
11/26/2022	25315	10
11/27/2022	25323	10
11/28/2022	25325	9
11/29/2022	25334	8
11/30/2022	25365	10
12/1/2022	25394	13
12/2/2022	25407	14
12/3/2022	25426	16
12/4/2022	25438	16
12/5/2022	25442	17
12/6/2022	25462	18
12/7/2022	25478	16
12/8/2022	25499	15
12/9/2022	25512	15
12/10/2022	25526	14
12/11/2022	25540	15
12/12/2022	25552	16
12/13/2022	25571	16
12/14/2022	25598	17
12/15/2022	25613	16
12/16/2022	25627	16
12/17/2022	25637	16
12/18/2022	25645	15
12/19/2022	25649	14
12/20/2022	25658	12
