# Supplementary material for: Prevalence of SARS-CoV-2 infection and immunity in a New York county in 2022 reveals frequent asymptomatic or undiagnosed infections
Source: PLoS One. 2025 May 28;20(5):e0323659. doi: 10.1371/journal.pone.0323659 (PMC12118914; doi:10.1371/journal.pone.0323659)
Supplement: S6 File — (CSV) [file pone.0323659.s006.csv]

Date	Daily New Positive Cases	7-day Avg. New Positive Cases
6/1/2021	3	4
6/2/2021	3	4
6/3/2021	8	5
6/4/2021	3	4
6/5/2021	2	4
6/6/2021	2	4
6/7/2021	3	3
6/8/2021	0	3
6/9/2021	3	3
6/10/2021	0	2
6/11/2021	0	1
6/12/2021	3	2
6/13/2021	0	1
6/14/2021	0	1
6/15/2021	0	1
6/16/2021	0	0
6/17/2021	3	1
6/18/2021	1	1
6/19/2021	0	1
6/20/2021	0	1
6/21/2021	2	1
6/22/2021	1	1
6/23/2021	2	1
6/24/2021	3	1
6/25/2021	1	1
6/26/2021	0	1
6/27/2021	2	2
6/28/2021	0	1
6/29/2021	0	1
6/30/2021	0	1
7/1/2021	1	1
7/2/2021	1	1
7/3/2021	1	1
7/4/2021	0	0
7/6/2021	3	1
7/7/2021	1	1
7/8/2021	0	1
7/9/2021	0	1
7/10/2021	3	1
7/11/2021	0	1
7/12/2021	0	1
7/13/2021	2	1
7/14/2021	1	1
7/15/2021	2	1
7/16/2021	1	1
7/17/2021	2	1
7/18/2021	0	1
7/19/2021	0	1
7/20/2021	0	1
7/21/2021	2	1
7/22/2021	1	1
7/23/2021	6	2
7/24/2021	7	2
7/25/2021	2	3
7/26/2021	0	3
7/27/2021	3	3
7/28/2021	12	4
7/29/2021	20	7
7/30/2021	15	8
7/31/2021	12	9
8/1/2021	7	10
8/2/2021	7	11
8/3/2021	6	11
8/4/2021	20	12
8/5/2021	8	11
8/6/2021	13	10
8/7/2021	10	10
8/8/2021	13	11
8/9/2021	9	11
8/10/2021	8	12
8/11/2021	15	11
8/12/2021	25	13
8/13/2021	22	15
8/14/2021	15	15
8/15/2021	21	16
8/16/2021	12	17
8/17/2021	5	16
8/18/2021	35	19
8/19/2021	24	19
8/20/2021	20	19
8/21/2021	24	20
8/22/2021	26	21
8/23/2021	15	21
8/24/2021	11	22
8/25/2021	29	21
8/26/2021	32	22
8/27/2021	40	25
8/28/2021	62	31
8/29/2021	30	31
8/30/2021	38	35
8/31/2021	130	52
9/1/2021	42	53
9/2/2021	79	60
9/3/2021	38	60
9/4/2021	57	59
9/5/2021	71	65
9/6/2021	19	62
9/7/2021	17	46
9/8/2021	32	45
9/9/2021	53	41
9/10/2021	53	43
9/11/2021	32	40
9/12/2021	36	35
9/13/2021	26	36
9/14/2021	14	35
9/15/2021	44	37
9/16/2021	38	35
9/17/2021	29	31
9/18/2021	41	33
9/19/2021	52	35
9/20/2021	13	33
9/21/2021	45	37
9/22/2021	46	38
9/23/2021	57	40
9/24/2021	43	42
9/25/2021	46	43
9/26/2021	47	42
9/27/2021	9	42
9/28/2021	31	40
9/29/2021	23	37
9/30/2021	18	31
10/1/2021	19	28
10/2/2021	23	24
10/3/2021	22	21
10/4/2021	5	20
10/5/2021	20	19
10/6/2021	15	17
10/7/2021	29	19
10/8/2021	26	20
10/9/2021	30	21
10/10/2021	18	20
10/11/2021	10	21
10/12/2021	4	19
10/13/2021	7	18
10/14/2021	28	18
10/15/2021	34	19
10/16/2021	22	18
10/17/2021	31	19
10/18/2021	3	18
10/19/2021	13	20
10/20/2021	17	21
10/21/2021	13	19
10/22/2021	24	18
10/23/2021	27	18
10/24/2021	21	17
10/25/2021	5	17
10/26/2021	5	16
10/27/2021	31	18
10/28/2021	13	18
10/29/2021	22	18
10/30/2021	18	16
10/31/2021	6	14
11/1/2021	3	14
11/2/2021	32	18
11/3/2021	9	15
11/4/2021	18	15
11/5/2021	20	15
11/6/2021	23	16
11/7/2021	28	19
11/8/2021	11	20
11/9/2021	20	18
11/10/2021	11	19
11/11/2021	38	22
11/12/2021	0	19
11/13/2021	71	26
11/14/2021	34	26
11/15/2021	1	25
11/16/2021	31	27
11/17/2021	22	28
11/18/2021	63	32
11/19/2021	13	34
11/20/2021	35	28
11/21/2021	58	32
11/22/2021	13	34
11/23/2021	32	34
11/24/2021	34	35
11/26/2021	32	31
11/27/2021	72	39
11/28/2021	18	37
11/29/2021	14	31
11/30/2021	46	35
12/1/2021	40	37
12/2/2021	61	40
12/3/2021	62	45
12/4/2021	53	42
12/5/2021	102	54
12/6/2021	24	55
12/7/2021	48	56
12/8/2021	37	55
12/9/2021	74	57
12/10/2021	113	64
12/11/2021	110	73
12/12/2021	344	107
12/13/2021	47	110
12/14/2021	193	131
12/15/2021	254	162
12/16/2021	387	207
12/17/2021	365	243
12/18/2021	269	266
12/19/2021	523	291
12/20/2021	41	290
12/21/2021	110	278
12/22/2021	41	248
12/23/2021	172	217
12/24/2021	143	186
12/25/2021	118	164
12/26/2021	64	98
12/27/2021	27	96
12/28/2021	21	84
12/29/2021	86	90
12/30/2021	280	106
12/31/2021	265	123
1/1/2022	173	131
1/2/2022	189	149
1/3/2022	52	152
1/4/2022	38	155
1/5/2022	210	172
1/6/2022	361	184
1/7/2022	306	190
1/8/2022	322	211
1/9/2022	297	227
1/10/2022	48	226
1/11/2022	80	232
1/12/2022	197	230
1/13/2022	257	215
1/14/2022	225	204
1/15/2022	247	193
1/16/2022	246	186
1/17/2022	73	189
1/18/2022	69	188
1/19/2022	73	170
1/20/2022	141	153
1/21/2022	129	140
1/22/2022	81	116
1/23/2022	91	94
1/24/2022	55	91
1/25/2022	88	94
1/26/2022	94	97
1/27/2022	83	89
1/28/2022	80	82
1/29/2022	129	89
1/30/2022	43	82
1/31/2022	43	80
2/1/2022	51	75
2/2/2022	75	72
2/3/2022	117	77
2/4/2022	75	76
2/5/2022	41	64
2/6/2022	28	61
2/7/2022	10	57
2/8/2022	22	53
2/9/2022	2	42
2/10/2022	98	39
2/11/2022	32	33
2/12/2022	51	35
2/13/2022	32	35
2/14/2022	5	35
2/15/2022	19	34
2/16/2022	28	38
2/17/2022	40	30
2/18/2022	52	32
2/19/2022	40	31
2/20/2022	30	31
2/21/2022	1	30
2/22/2022	20	30
2/23/2022	30	30
2/24/2022	25	28
2/25/2022	20	24
2/26/2022	45	24
2/27/2022	12	22
2/28/2022	10	23
3/1/2022	22	23
3/2/2022	25	23
3/3/2022	24	23
3/4/2022	63	29
3/5/2022	16	25
3/6/2022	15	25
3/7/2022	17	26
3/8/2022	17	25
3/9/2022	28	26
3/10/2022	28	26
3/11/2022	37	23
3/12/2022	25	24
3/13/2022	21	25
3/14/2022	5	23
3/15/2022	24	24
3/16/2022	41	26
3/17/2022	22	25
3/18/2022	29	24
3/19/2022	29	24
3/20/2022	12	23
3/21/2022	3	23
3/22/2022	20	22
3/23/2022	84	28
3/24/2022	87	38
3/25/2022	92	47
3/26/2022	62	51
3/27/2022	57	58
3/28/2022	10	59
3/29/2022	29	60
3/30/2022	71	58
3/31/2022	42	52
4/1/2022	67	48
4/2/2022	58	48
4/3/2022	27	43
4/4/2022	7	43
4/5/2022	37	44
4/6/2022	39	40
4/7/2022	46	40
4/8/2022	66	40
4/9/2022	60	40
4/10/2022	30	41
4/11/2022	12	41
4/12/2022	56	44
4/13/2022	68	48
4/14/2022	56	50
4/15/2022	45	47
4/16/2022	35	43
4/17/2022	29	43
4/18/2022	9	43
4/19/2022	38	40
4/20/2022	68	40
4/21/2022	73	42
4/22/2022	81	48
4/23/2022	58	51
4/24/2022	41	53
4/25/2022	49	58
4/26/2022	55	61
4/27/2022	81	63
4/28/2022	68	62
4/29/2022	59	59
4/30/2022	72	61
5/1/2022	34	60
5/2/2022	14	55
5/3/2022	73	57
5/4/2022	97	60
5/5/2022	80	61
5/6/2022	104	68
5/7/2022	64	67
5/8/2022	46	68
5/9/2022	23	70
5/10/2022	41	65
5/11/2022	62	60
5/12/2022	75	59
5/13/2022	56	52
5/14/2022	83	55
5/15/2022	48	55
5/16/2022	8	53
5/17/2022	56	55
5/18/2022	58	55
5/19/2022	69	54
5/20/2022	61	55
5/21/2022	67	52
5/22/2022	31	50
5/23/2022	40	55
5/24/2022	40	52
5/25/2022	45	50
5/26/2022	58	49
5/27/2022	29	44
5/28/2022	59	43
5/29/2022	19	41
5/30/2022	29	40
5/31/2022	32	39
6/1/2022	43	38
6/2/2022	34	35
6/3/2022	20	34
6/4/2022	18	28
6/5/2022	6	26
6/6/2022	10	23
6/7/2022	27	23
6/8/2022	20	19
6/9/2022	18	17
6/10/2022	23	17
6/11/2022	17	17
6/12/2022	8	18
6/13/2022	4	17
6/14/2022	13	15
6/15/2022	21	15
6/16/2022	43	18
6/17/2022	5	16
6/18/2022	29	18
6/19/2022	22	20
6/20/2022	3	19
6/21/2022	18	20
6/22/2022	16	19
6/23/2022	17	16
6/24/2022	28	19
6/25/2022	10	16
6/26/2022	6	14
6/27/2022	4	14
6/28/2022	18	14
6/29/2022	12	14
6/30/2022	24	15
7/1/2022	30	15
7/2/2022	15	16
7/3/2022	12	16
7/4/2022	15	18
7/5/2022	27	19
7/6/2022	8	19
7/7/2022	21	18
7/8/2022	14	16
7/9/2022	20	17
7/10/2022	18	18
7/11/2022	3	16
7/12/2022	25	16
7/13/2022	24	18
7/14/2022	24	18
7/15/2022	26	20
7/16/2022	25	21
7/17/2022	15	20
7/18/2022	5	21
7/19/2022	26	21
7/20/2022	26	21
7/21/2022	23	21
7/22/2022	22	20
7/23/2022	14	19
7/24/2022	15	19
7/25/2022	21	21
7/26/2022	19	20
7/27/2022	39	22
7/28/2022	45	25
7/29/2022	26	26
7/30/2022	34	28
7/31/2022	13	28
8/1/2022	9	26
8/2/2022	23	27
8/3/2022	20	24
8/4/2022	19	21
8/5/2022	25	20
8/6/2022	11	17
8/7/2022	9	17
8/8/2022	3	16
8/9/2022	20	15
8/10/2022	31	17
8/11/2022	23	17
8/12/2022	19	17
8/13/2022	25	19
8/14/2022	18	20
8/15/2022	2	20
8/16/2022	11	18
8/17/2022	32	19
8/18/2022	22	18
8/19/2022	37	21
8/20/2022	17	20
8/21/2022	8	18
8/22/2022	7	19
8/23/2022	27	21
8/24/2022	32	21
8/25/2022	25	22
8/26/2022	17	19
8/27/2022	27	20
8/28/2022	9	21
8/29/2022	8	21
8/30/2022	42	23
8/31/2022	32	23
9/1/2022	41	25
9/2/2022	32	27
9/3/2022	18	26
9/4/2022	22	28
9/5/2022	8	28
9/6/2022	18	24
9/7/2022	25	23
9/8/2022	26	21
9/9/2022	29	21
9/10/2022	19	21
9/11/2022	17	20
9/12/2022	8	20
9/13/2022	25	21
9/14/2022	48	25
9/15/2022	21	24
9/16/2022	17	22
9/17/2022	25	23
9/18/2022	21	24
9/19/2022	8	24
9/20/2022	40	26
9/21/2022	22	22
9/22/2022	30	23
9/23/2022	42	27
9/24/2022	38	29
9/25/2022	17	28
9/26/2022	6	28
9/27/2022	39	28
9/28/2022	28	29
9/29/2022	28	28
9/30/2022	20	25
10/1/2022	26	23
10/2/2022	8	22
10/3/2022	4	22
10/4/2022	19	19
10/5/2022	24	18
10/6/2022	18	17
10/7/2022	21	17
10/8/2022	21	16
10/9/2022	12	17
10/10/2022	4	17
10/11/2022	33	19
10/12/2022	33	20
10/13/2022	22	21
10/14/2022	21	21
10/15/2022	21	21
10/16/2022	18	22
10/17/2022	12	23
10/18/2022	27	22
10/19/2022	23	21
10/20/2022	29	22
10/21/2022	17	21
10/22/2022	9	19
10/23/2022	11	18
10/24/2022	7	18
10/25/2022	16	16
10/26/2022	25	16
10/27/2022	13	14
10/28/2022	25	15
10/29/2022	14	16
10/30/2022	9	16
10/31/2022	1	15
11/1/2022	22	16
11/2/2022	21	15
11/3/2022	20	16
11/4/2022	13	14
11/5/2022	27	16
11/6/2022	13	17
11/7/2022	6	17
11/8/2022	15	16
11/9/2022	17	16
11/10/2022	10	14
11/11/2022	13	14
11/12/2022	17	13
11/13/2022	5	12
11/14/2022	5	12
11/15/2022	11	11
11/16/2022	11	10
11/17/2022	19	12
11/18/2022	13	12
11/19/2022	10	11
11/20/2022	9	11
11/21/2022	5	11
11/22/2022	19	12
11/23/2022	17	13
11/24/2022	9	12
11/25/2022	5	11
11/26/2022	6	10
11/27/2022	8	10
11/28/2022	2	9
11/29/2022	9	8
11/30/2022	31	10
12/1/2022	29	13
12/2/2022	13	14
12/3/2022	19	16
12/4/2022	12	16
12/5/2022	4	17
12/6/2022	20	18
12/7/2022	16	16
12/8/2022	21	15
12/9/2022	13	15
12/10/2022	14	14
12/11/2022	14	15
12/12/2022	12	16
12/13/2022	19	16
12/14/2022	27	17
12/15/2022	15	16
12/16/2022	14	16
12/17/2022	10	16
12/18/2022	8	15
12/19/2022	4	14
12/20/2022	9	12
