# Supplementary material for: Prevalence of SARS-CoV-2 infection and immunity in a New York county in 2022 reveals frequent asymptomatic or undiagnosed infections
Source: PLoS One. 2025 May 28;20(5):e0323659. doi: 10.1371/journal.pone.0323659 (PMC12118914; doi:10.1371/journal.pone.0323659)
Supplement: S7 File — (CSV) [file pone.0323659.s007.csv]

Date	Percent Positive of Avg cases/Avg tests
6/1/2021	0.17%
6/2/2021	0.21%
6/3/2021	0.26%
6/4/2021	0.28%
6/5/2021	0.33%
6/6/2021	0.47%
6/7/2021	0.43%
6/8/2021	0.37%
6/9/2021	0.39%
6/10/2021	0.28%
6/11/2021	0.23%
6/12/2021	0.26%
6/13/2021	0.21%
6/14/2021	0.15%
6/15/2021	0.16%
6/16/2021	0.08%
6/17/2021	0.16%
6/18/2021	0.18%
6/19/2021	0.11%
6/20/2021	0.11%
6/21/2021	0.17%
6/22/2021	0.21%
6/23/2021	0.29%
6/24/2021	0.32%
6/25/2021	0.34%
6/26/2021	0.34%
6/27/2021	0.41%
6/28/2021	0.33%
6/29/2021	0.30%
6/30/2021	0.24%
7/1/2021	0.17%
7/2/2021	0.17%
7/3/2021	0.22%
7/4/2021	0.13%
7/6/2021	0.26%
7/7/2021	0.30%
7/8/2021	0.28%
7/9/2021	0.24%
7/10/2021	0.33%
7/11/2021	0.34%
7/12/2021	0.35%
7/13/2021	0.29%
7/14/2021	0.27%
7/15/2021	0.39%
7/16/2021	0.45%
7/17/2021	0.42%
7/18/2021	0.40%
7/19/2021	0.41%
7/20/2021	0.30%
7/21/2021	0.35%
7/22/2021	0.29%
7/23/2021	0.50%
7/24/2021	0.69%
7/25/2021	0.81%
7/26/2021	0.81%
7/27/2021	0.87%
7/28/2021	1.25%
7/29/2021	1.88%
7/30/2021	2.11%
7/31/2021	2.03%
8/1/2021	2.14%
8/2/2021	2.31%
8/3/2021	2.22%
8/4/2021	2.23%
8/5/2021	1.88%
8/6/2021	1.80%
8/7/2021	1.80%
8/8/2021	1.96%
8/9/2021	2.02%
8/10/2021	2.12%
8/11/2021	1.69%
8/12/2021	1.79%
8/13/2021	1.81%
8/14/2021	1.74%
8/15/2021	1.83%
8/16/2021	1.83%
8/17/2021	1.72%
8/18/2021	1.89%
8/19/2021	1.72%
8/20/2021	1.36%
8/21/2021	1.46%
8/22/2021	1.45%
8/23/2021	1.46%
8/24/2021	1.59%
8/25/2021	1.47%
8/26/2021	1.31%
8/27/2021	1.46%
8/28/2021	1.45%
8/29/2021	1.43%
8/30/2021	1.54%
8/31/2021	2.05%
9/1/2021	2.03%
9/2/2021	1.93%
9/3/2021	1.72%
9/4/2021	1.59%
9/5/2021	1.77%
9/6/2021	1.73%
9/7/2021	1.28%
9/8/2021	1.20%
9/9/2021	1.18%
9/10/2021	1.27%
9/11/2021	1.15%
9/12/2021	1.03%
9/13/2021	1.05%
9/14/2021	0.99%
9/15/2021	1.05%
9/16/2021	1.07%
9/17/2021	0.96%
9/18/2021	1.00%
9/19/2021	1.08%
9/20/2021	1.01%
9/21/2021	1.16%
9/22/2021	1.14%
9/23/2021	1.16%
9/24/2021	1.20%
9/25/2021	1.22%
9/26/2021	1.20%
9/27/2021	1.17%
9/28/2021	1.15%
9/29/2021	1.00%
9/30/2021	0.87%
10/1/2021	0.76%
10/2/2021	0.70%
10/3/2021	0.60%
10/4/2021	0.59%
10/5/2021	0.49%
10/6/2021	0.50%
10/7/2021	0.54%
10/8/2021	0.56%
10/9/2021	0.60%
10/10/2021	0.57%
10/11/2021	0.59%
10/12/2021	0.62%
10/13/2021	0.58%
10/14/2021	0.57%
10/15/2021	0.60%
10/16/2021	0.54%
10/17/2021	0.61%
10/18/2021	0.59%
10/19/2021	0.54%
10/20/2021	0.55%
10/21/2021	0.51%
10/22/2021	0.51%
10/23/2021	0.53%
10/24/2021	0.49%
10/25/2021	0.50%
10/26/2021	0.51%
10/27/2021	0.59%
10/28/2021	0.58%
10/29/2021	0.60%
10/30/2021	0.55%
10/31/2021	0.47%
11/1/2021	0.46%
11/2/2021	0.56%
11/3/2021	0.42%
11/4/2021	0.46%
11/5/2021	0.43%
11/6/2021	0.46%
11/7/2021	0.56%
11/8/2021	0.59%
11/9/2021	0.55%
11/10/2021	0.62%
11/11/2021	0.71%
11/12/2021	0.61%
11/13/2021	0.83%
11/14/2021	0.86%
11/15/2021	0.82%
11/16/2021	0.91%
11/17/2021	0.96%
11/18/2021	1.07%
11/19/2021	1.13%
11/20/2021	0.93%
11/21/2021	1.04%
11/22/2021	1.08%
11/23/2021	1.07%
11/24/2021	1.14%
11/26/2021	0.96%
11/27/2021	1.52%
11/28/2021	2.00%
11/29/2021	1.54%
11/30/2021	1.56%
12/1/2021	1.37%
12/2/2021	1.57%
12/3/2021	1.76%
12/4/2021	1.23%
12/5/2021	1.58%
12/6/2021	1.63%
12/7/2021	1.65%
12/8/2021	1.69%
12/9/2021	1.62%
12/10/2021	1.94%
12/11/2021	2.10%
12/12/2021	3.01%
12/13/2021	2.99%
12/14/2021	3.47%
12/15/2021	4.30%
12/16/2021	4.99%
12/17/2021	5.56%
12/18/2021	6.08%
12/19/2021	6.69%
12/20/2021	6.76%
12/21/2021	6.81%
12/22/2021	6.65%
12/23/2021	7.14%
12/24/2021	6.96%
12/25/2021	8.73%
12/26/2021	5.51%
12/27/2021	6.12%
12/28/2021	4.05%
12/29/2021	4.41%
12/30/2021	5.64%
12/31/2021	7.11%
1/1/2022	7.30%
1/2/2022	8.24%
1/3/2022	8.38%
1/4/2022	12.31%
1/5/2022	12.25%
1/6/2022	12.42%
1/7/2022	11.04%
1/8/2022	10.92%
1/9/2022	11.20%
1/10/2022	9.91%
1/11/2022	10.28%
1/12/2022	10.17%
1/13/2022	9.62%
1/14/2022	9.00%
1/15/2022	9.66%
1/16/2022	8.73%
1/17/2022	9.69%
1/18/2022	9.61%
1/19/2022	10.11%
1/20/2022	7.99%
1/21/2022	8.04%
1/22/2022	6.51%
1/23/2022	5.20%
1/24/2022	4.92%
1/25/2022	4.81%
1/26/2022	4.21%
1/27/2022	4.05%
1/28/2022	3.55%
1/29/2022	3.78%
1/30/2022	3.49%
1/31/2022	3.54%
2/1/2022	3.21%
2/2/2022	3.24%
2/3/2022	3.49%
2/4/2022	3.58%
2/5/2022	3.08%
2/6/2022	3.06%
2/7/2022	2.88%
2/8/2022	3.04%
2/9/2022	3.05%
2/10/2022	2.17%
2/11/2022	1.95%
2/12/2022	1.67%
2/13/2022	1.86%
2/14/2022	1.78%
2/15/2022	1.58%
2/16/2022	1.53%
2/17/2022	1.64%
2/18/2022	1.67%
2/19/2022	1.57%
2/20/2022	1.56%
2/21/2022	1.56%
2/22/2022	1.75%
2/23/2022	1.95%
2/24/2022	1.80%
2/25/2022	1.67%
2/26/2022	2.36%
2/27/2022	2.13%
2/28/2022	2.22%
3/1/2022	2.16%
3/2/2022	2.22%
3/3/2022	1.98%
3/4/2022	2.31%
3/5/2022	2.15%
3/6/2022	2.18%
3/7/2022	2.32%
3/8/2022	2.34%
3/9/2022	2.33%
3/10/2022	2.67%
3/11/2022	2.41%
3/12/2022	2.54%
3/13/2022	2.59%
3/14/2022	2.40%
3/15/2022	2.53%
3/16/2022	2.61%
3/17/2022	2.61%
3/18/2022	2.69%
3/19/2022	2.66%
3/20/2022	2.52%
3/21/2022	2.50%
3/22/2022	2.40%
3/23/2022	2.94%
3/24/2022	3.77%
3/25/2022	4.38%
3/26/2022	4.24%
3/27/2022	4.83%
3/28/2022	4.74%
3/29/2022	4.78%
3/30/2022	4.59%
3/31/2022	3.83%
4/1/2022	3.73%
4/2/2022	3.91%
4/3/2022	3.57%
4/4/2022	3.63%
4/5/2022	3.82%
4/6/2022	3.74%
4/7/2022	4.35%
4/8/2022	4.56%
4/9/2022	5.16%
4/10/2022	5.19%
4/11/2022	5.21%
4/12/2022	5.40%
4/13/2022	5.94%
4/14/2022	6.21%
4/15/2022	5.81%
4/16/2022	5.59%
4/17/2022	5.59%
4/18/2022	5.64%
4/19/2022	5.44%
4/20/2022	5.20%
4/21/2022	5.53%
4/22/2022	5.68%
4/23/2022	6.19%
4/24/2022	6.36%
4/25/2022	7.03%
4/26/2022	7.34%
4/27/2022	7.86%
4/28/2022	7.43%
4/29/2022	7.39%
4/30/2022	7.09%
5/1/2022	6.90%
5/2/2022	6.30%
5/3/2022	6.68%
5/4/2022	6.70%
5/5/2022	6.55%
5/6/2022	7.38%
5/7/2022	7.44%
5/8/2022	7.62%
5/9/2022	7.72%
5/10/2022	7.27%
5/11/2022	6.86%
5/12/2022	7.31%
5/13/2022	6.70%
5/14/2022	7.52%
5/15/2022	7.67%
5/16/2022	7.38%
5/17/2022	7.71%
5/18/2022	8.52%
5/19/2022	8.59%
5/20/2022	8.96%
5/21/2022	8.35%
5/22/2022	7.91%
5/23/2022	8.70%
5/24/2022	8.46%
5/25/2022	7.77%
5/26/2022	7.69%
5/27/2022	6.90%
5/28/2022	7.29%
5/29/2022	7.04%
5/30/2022	6.89%
5/31/2022	7.12%
6/1/2022	7.85%
6/2/2022	7.35%
6/3/2022	7.87%
6/4/2022	6.71%
6/5/2022	6.31%
6/6/2022	6.10%
6/7/2022	5.10%
6/8/2022	4.09%
6/9/2022	3.90%
6/10/2022	4.12%
6/11/2022	4.23%
6/12/2022	4.37%
6/13/2022	4.02%
6/14/2022	3.89%
6/15/2022	4.14%
6/16/2022	5.24%
6/17/2022	4.92%
6/18/2022	4.94%
6/19/2022	5.50%
6/20/2022	5.45%
6/21/2022	5.76%
6/22/2022	5.71%
6/23/2022	4.63%
6/24/2022	5.15%
6/25/2022	5.06%
6/26/2022	4.36%
6/27/2022	4.47%
6/28/2022	4.52%
6/29/2022	4.26%
6/30/2022	4.67%
7/1/2022	4.93%
7/2/2022	5.18%
7/3/2022	5.45%
7/4/2022	5.93%
7/5/2022	6.83%
7/6/2022	7.22%
7/7/2022	6.72%
7/8/2022	5.74%
7/9/2022	6.23%
7/10/2022	6.61%
7/11/2022	5.92%
7/12/2022	5.34%
7/13/2022	5.69%
7/14/2022	6.31%
7/15/2022	6.76%
7/16/2022	6.86%
7/17/2022	6.72%
7/18/2022	6.92%
7/19/2022	7.05%
7/20/2022	7.09%
7/21/2022	6.65%
7/22/2022	6.80%
7/23/2022	6.58%
7/24/2022	6.38%
7/25/2022	7.44%
7/26/2022	6.90%
7/27/2022	7.42%
7/28/2022	8.59%
7/29/2022	8.66%
7/30/2022	9.31%
7/31/2022	9.49%
8/1/2022	8.53%
8/2/2022	8.96%
8/3/2022	8.55%
8/4/2022	7.56%
8/5/2022	7.64%
8/6/2022	6.62%
8/7/2022	6.48%
8/8/2022	6.30%
8/9/2022	6.37%
8/10/2022	6.88%
8/11/2022	7.21%
8/12/2022	7.16%
8/13/2022	8.07%
8/14/2022	8.44%
8/15/2022	8.61%
8/16/2022	7.45%
8/17/2022	7.76%
8/18/2022	7.85%
8/19/2022	8.53%
8/20/2022	8.29%
8/21/2022	7.89%
8/22/2022	7.84%
8/23/2022	9.31%
8/24/2022	8.85%
8/25/2022	8.74%
8/26/2022	7.80%
8/27/2022	8.46%
8/28/2022	8.50%
8/29/2022	8.26%
8/30/2022	8.81%
8/31/2022	8.98%
9/1/2022	9.62%
9/2/2022	10.21%
9/3/2022	10.29%
9/4/2022	11.04%
9/5/2022	11.54%
9/6/2022	10.91%
9/7/2022	11.94%
9/8/2022	11.20%
9/9/2022	11.81%
9/10/2022	11.64%
9/11/2022	10.08%
9/12/2022	9.90%
9/13/2022	9.70%
9/14/2022	10.14%
9/15/2022	9.78%
9/16/2022	9.11%
9/17/2022	8.76%
9/18/2022	9.62%
9/19/2022	9.21%
9/20/2022	9.59%
9/21/2022	8.28%
9/22/2022	8.60%
9/23/2022	9.69%
9/24/2022	10.37%
9/25/2022	10.11%
9/26/2022	10.37%
9/27/2022	10.84%
9/28/2022	11.31%
9/29/2022	11.86%
9/30/2022	10.88%
10/1/2022	10.96%
10/2/2022	10.35%
10/3/2022	10.09%
10/4/2022	8.81%
10/5/2022	8.67%
10/6/2022	8.38%
10/7/2022	8.02%
10/8/2022	7.52%
10/9/2022	7.80%
10/10/2022	7.93%
10/11/2022	9.05%
10/12/2022	9.64%
10/13/2022	9.79%
10/14/2022	10.43%
10/15/2022	10.29%
10/16/2022	10.55%
10/17/2022	11.11%
10/18/2022	10.61%
10/19/2022	9.61%
10/20/2022	9.91%
10/21/2022	9.69%
10/22/2022	9.16%
10/23/2022	8.79%
10/24/2022	8.38%
10/25/2022	7.23%
10/26/2022	7.61%
10/27/2022	6.64%
10/28/2022	7.17%
10/29/2022	7.54%
10/30/2022	7.32%
10/31/2022	7.06%
11/1/2022	7.93%
11/2/2022	7.54%
11/3/2022	7.99%
11/4/2022	6.87%
11/5/2022	7.70%
11/6/2022	7.98%
11/7/2022	8.20%
11/8/2022	7.54%
11/9/2022	7.33%
11/10/2022	6.71%
11/11/2022	6.88%
11/12/2022	6.15%
11/13/2022	5.67%
11/14/2022	5.60%
11/15/2022	5.34%
11/16/2022	5.02%
11/17/2022	5.57%
11/18/2022	5.61%
11/19/2022	5.26%
11/20/2022	5.47%
11/21/2022	5.53%
11/22/2022	6.21%
11/23/2022	6.76%
11/24/2022	5.85%
11/25/2022	5.75%
11/26/2022	5.75%
11/27/2022	5.78%
11/28/2022	5.72%
11/29/2022	4.70%
11/30/2022	5.67%
12/1/2022	7.61%
12/2/2022	7.48%
12/3/2022	7.92%
12/4/2022	8.04%
12/5/2022	7.93%
12/6/2022	8.88%
12/7/2022	7.96%
12/8/2022	7.37%
12/9/2022	7.33%
12/10/2022	7.08%
12/11/2022	7.19%
12/12/2022	7.60%
12/13/2022	7.43%
12/14/2022	8.08%
12/15/2022	7.86%
12/16/2022	8.13%
12/17/2022	8.30%
12/18/2022	8.13%
12/19/2022	7.80%
12/20/2022	7.27%
